# Supplementary material for: Pink1-mediated mitophagy in the endothelium releases proteins encoded by mitochondrial DNA and activates neutrophil responses during inflammation
Source: eLife. 2026 Jul 1;15:e82205. doi: 10.7554/eLife.82205 (PMC13423353; doi:10.7554/eLife.82205)
Supplement: Figure 1—source data 1. [file elife-82205-fig1-data1.xlsx]

## Sheet: Fig 1D
	Normalized % Mitophagy
	Endothelial Cells
	PBS	LPS
Experiment 1	1	1.3386
Experiment 2	1	1.28951
Experiment 3	1	1.38812
Experiment 4	1	1.31586

## Sheet: Fig 1E
	Normalized % Mitophagy
	Whole Lung
	PBS	LPS
Experiment 1	1	1.14992
Experiment 2	1	1.16443
Experiment 3	1	1.12701
Experiment 4	1	0.973208
