# Supplementary material for: Pink1-mediated mitophagy in the endothelium releases proteins encoded by mitochondrial DNA and activates neutrophil responses during inflammation
Source: eLife. 2026 Jul 1;15:e82205. doi: 10.7554/eLife.82205 (PMC13423353; doi:10.7554/eLife.82205)
Supplement: Figure 2—source data 1. [file elife-82205-fig2-data1.xlsx]

## Sheet: Fig 2B
%Mitophagy
Basal	3 Hours TNFα	6 Hours TNFα
0.026758	0.342592	0.221564
0.185869	0.361553	0.433884
0.171932	0.309735	0.430353

## Sheet: Fig 2E
Manders' Coefficient
Control	TNFα
0.012625	0.1058
0.009625	0.058167
0.014375	0.031167
	0.050667

## Sheet: Fig 2F
mitochondrial Pink1/Tom20
Control	TNFα
2.03732	5.43069
0.896268	7.11924
0.690615	14.0613
	5.15586
