# Supplementary material for: Pink1-mediated mitophagy in the endothelium releases proteins encoded by mitochondrial DNA and activates neutrophil responses during inflammation
Source: eLife. 2026 Jul 1;15:e82205. doi: 10.7554/eLife.82205 (PMC13423353; doi:10.7554/eLife.82205)
Supplement: Figure 2—figure supplement 1—source data 1. [file elife-82205-fig2-figsupp1-data1.xlsx]

## Sheet: Fig 2 supp fig 1C
TMRM, TNFα (min)
0	5	10	15	30	60
27.2197	24.1407	24.225	22.2427	21.5547	21.7773
28.7365	21.5867	22.4977	21.5307	21.7213	22.021
28.332	19.657	18.6187	16.069	18.8473	19.5424
