# Supplementary material for: Pink1-mediated mitophagy in the endothelium releases proteins encoded by mitochondrial DNA and activates neutrophil responses during inflammation
Source: eLife. 2026 Jul 1;15:e82205. doi: 10.7554/eLife.82205 (PMC13423353; doi:10.7554/eLife.82205)
Supplement: Figure 2—figure supplement 2—source data 1. [file elife-82205-fig2-figsupp2-data1.xlsx]

## Sheet: Fig 2 supp fig 2B
Pink1 protein level, TNFα (hours)
0	0.5	1	3	6	24
1	1.57663	0.9287	2.40774	1.52029	2.45857
1	2.0804	1.18678	1.26857	2.24349	1.0228
1	1.27281	1.29406	1.55181	1.50246	1.02099
1	1.36021	2.75428	1.7625	2.42643	2.48202
