# Supplementary material for: Pink1-mediated mitophagy in the endothelium releases proteins encoded by mitochondrial DNA and activates neutrophil responses during inflammation
Source: eLife. 2026 Jul 1;15:e82205. doi: 10.7554/eLife.82205 (PMC13423353; doi:10.7554/eLife.82205)
Supplement: Figure 2—figure supplement 2—source data 3. [file elife-82205-fig2-figsupp2-data3.zip]

Archive with 3 entries (2 files):
- Figure 2 figure supplement 2 source data 3/
- Figure 2 figure supplement 2 source data 3/Figure_2_Figure_Supplement_2A_Beta_Actin.tif
- Figure 2 figure supplement 2 source data 3/Figure_2_Figure_Supplement_2A_Pink1.tif
