# Supplementary material for: Pink1-mediated mitophagy in the endothelium releases proteins encoded by mitochondrial DNA and activates neutrophil responses during inflammation
Source: eLife. 2026 Jul 1;15:e82205. doi: 10.7554/eLife.82205 (PMC13423353; doi:10.7554/eLife.82205)
Supplement: Figure 2—figure supplement 3—source data 1. [file elife-82205-fig2-figsupp3-data1.xlsx]

## Sheet: Fig Supp fig 3
Pink1, IHC
Control	TNFα
7.36219	14.2817
2.44092	21.1198
3.42338	34.9667
	13.1025
