# Supplementary material for: Pink1-mediated mitophagy in the endothelium releases proteins encoded by mitochondrial DNA and activates neutrophil responses during inflammation
Source: eLife. 2026 Jul 1;15:e82205. doi: 10.7554/eLife.82205 (PMC13423353; doi:10.7554/eLife.82205)
Supplement: Figure 3—source data 1. [file elife-82205-fig3-data1.xlsx]

## Sheet: Fig 3B
Pink1/β Actin
WT-PBS	Pink1EC-/--PBS	WT-LPS	Pink1EC-/--LPS
0.805512	0.651086	1.48525	0.970101
1.19449	0.983704	1.38999	0.602505
0.826121	0.544267	1.54916	0.631124
1.17388	0.542963	3.13288	1.30804
1	0.500714	2.62058	1.54636
	0.116843	1.71288	0.954305
			0.358203
			0.377545
			0.464964

## Sheet: Fig 3D
Mitolysosomes/Mitochondria
WT-PBS	WT-LPS	Pink1EC-/--PBS	Pink1EC-/--LPS
0.108313	0.146476	0.069331	0.105545
0.081154	0.203515	0.064798	0.064638
0.041976	0.217264	0.044126	0.040241
	0.24728

## Sheet: Fig 3F
LC3b-II/LC3b-I
WT-PBS	WT-LPS	Pink1EC-/--PBS	Pink1EC-/--LPS
0.350555	0.739368	0.481646	0.782984
0.302208	2.20218	0.293326	1.25889
0.360419	3.8238	0.604516	1.84814
0.364233	1.82555	0.660074	1.03279
	1.7772		1.00389
	1.3589		1.03896
	1.19919
