# Supplementary material for: Pink1-mediated mitophagy in the endothelium releases proteins encoded by mitochondrial DNA and activates neutrophil responses during inflammation
Source: eLife. 2026 Jul 1;15:e82205. doi: 10.7554/eLife.82205 (PMC13423353; doi:10.7554/eLife.82205)
Supplement: Figure 3—source data 3. [file elife-82205-fig3-data3.zip]

Archive with 5 entries (4 files):
- Figure 3 Source Data 3/
- Figure 3 Source Data 3/Figure_3A_Beta_Actin.jpg
- Figure 3 Source Data 3/Figure_3A_Pink1.jpg
- Figure 3 Source Data 3/Figure_3E_Beta_Actin.tif
- Figure 3 Source Data 3/Figure_3E_LC3b.tif
