# Supplementary material for: Pink1-mediated mitophagy in the endothelium releases proteins encoded by mitochondrial DNA and activates neutrophil responses during inflammation
Source: eLife. 2026 Jul 1;15:e82205. doi: 10.7554/eLife.82205 (PMC13423353; doi:10.7554/eLife.82205)
Supplement: Figure 3—figure supplement 2—source data 1. [file elife-82205-fig3-figsupp2-data1.xlsx]

## Sheet: Fig 3 Supp Fig 2B
Endothelial Pink1
WT	Pink1EC-/-
13.5008	3.9312
19.8372	5.96794
27.2582	0.659701
	4.84302

## Sheet: Fig 3 Supp Fig 2C
Non-Endothelial Pink1
WT	Pink1EC-/-
102.293	48.7762
34.0243	49.3027
55.4714	41.9908
	31.4022
