# Supplementary material for: Pink1-mediated mitophagy in the endothelium releases proteins encoded by mitochondrial DNA and activates neutrophil responses during inflammation
Source: eLife. 2026 Jul 1;15:e82205. doi: 10.7554/eLife.82205 (PMC13423353; doi:10.7554/eLife.82205)
Supplement: Figure 4—source data 1. [file elife-82205-fig4-data1.xlsx]

## Sheet: Fig 4A
Probability of Survival
Days after LPS	LPS	Pink1 EC-/- + LPS
1	1
1	1
1	1
1	1
1	1
1	1
1	1
1	1
1	1
1	1
1	1
1	1
1	1
1	1
1	1
1	1
1		1
1		1
1		1
1		1
7	0
7	0
7	0
7	0
7		0
7		0
7		0
7		0
7		0
7		0
7		0
7		0
7		0
7		0
7		0
7		0
7		0
7		0
7		0
7		0

## Sheet: Fig 4B
# Ly6G+/CD45+ cells/Total cells per lung
WT-PBS	Pink1EC-/--PBS	WT-LPS 6h	Pink1EC-/--LPS 6h
8824	3094	25770	21826
3744	3074	34815	21682
7590	6570	28675	17000
3930	6390	52200	19300
		17700	30600
		34000	15100

## Sheet: Fig 4C
# Ly6G+/CD45+ cells/Total cells per lung
WT-PBS	Pink1EC-KO-PBS	WT-LPS 24h	Pink1EC-KO-LPS 24h
1612	1808	11860	5339
2654	2836	7084	4266
1203	2719	6002	5486
2943	1762	6422
1015		5808

## Sheet: Fig 4D
CD11b MFI in Ly6G+/CD45+ Cells
WT-PBS	Pink1EC-/--PBS	WT-LPS 6h	Pink1EC-/--LPS 6h
82781.6	72192.2	117516	110240
76830.5	70529.4	114974	111768
		116275	110357

## Sheet: Fig 4E
CD11b MFI in Ly6G+/CD45+ Cells
WT-PBS	Pink1EC-/--PBS	WT-LPS 24h	Pink1EC-/--LPS 24 h
91961.1	86927	150726	126841
97373	89686.9	153744	130891
101087	97314.6	156006	128450
98017.4	95837.9	143730
99572.4		167506

## Sheet: Fig 4G
Relative IL-1β/β Actin
WT	WT-LPS	Pink1EC-/--PBS	Pink1EC-/--LPS
0.911753	2.20075	1.07596	1.22506
1.05345	2.42567	1.26892	1.10798
0.913928	3.25156	0.975616	1.41909
1.08607	2.45048	0.707123	0.340544
	3.33219		0.660901
	2.99494		0.797761
