# Supplementary material for: Pink1-mediated mitophagy in the endothelium releases proteins encoded by mitochondrial DNA and activates neutrophil responses during inflammation
Source: eLife. 2026 Jul 1;15:e82205. doi: 10.7554/eLife.82205 (PMC13423353; doi:10.7554/eLife.82205)
Supplement: Figure 4—source data 3. [file elife-82205-fig4-data3.zip]

Archive with 3 entries (2 files):
- Figure 4 Source Data 3/
- Figure 4 Source Data 3/Figure_4F_Beta_Actin.tif
- Figure 4 Source Data 3/Figure_4F_IL1B.tif
