# Supplementary material for: Pink1-mediated mitophagy in the endothelium releases proteins encoded by mitochondrial DNA and activates neutrophil responses during inflammation
Source: eLife. 2026 Jul 1;15:e82205. doi: 10.7554/eLife.82205 (PMC13423353; doi:10.7554/eLife.82205)
Supplement: Figure 4—figure supplement 1—source data 1. [file elife-82205-fig4-figsupp1-data1.xlsx]

## Sheet: Fig 4 supp Fig  1A
EBA/ g body weight
WT PBS	WT LPS	Pink1EC-/- PBS	Pink1EC-/- LPS
0.042036	0.065614	0.049428	0.05303
0.034294	0.062812	0.062421	0.049746
0.043536	0.059886	0.040577	0.070812
	0.073801		0.053139
