# Supplementary material for: Pink1-mediated mitophagy in the endothelium releases proteins encoded by mitochondrial DNA and activates neutrophil responses during inflammation
Source: eLife. 2026 Jul 1;15:e82205. doi: 10.7554/eLife.82205 (PMC13423353; doi:10.7554/eLife.82205)
Supplement: Figure 4—figure supplement 2—source data 1. [file elife-82205-fig4-figsupp2-data1.xlsx]

## Sheet: Fig 4 supp Fig 2
Wet/Dry Ratio
LPS	Pink1EC-/--LPS
11.5	3.5
5	3.8
7.33333	7.33333
6.5	11.5
8	5.66667
