# Supplementary material for: Pink1-mediated mitophagy in the endothelium releases proteins encoded by mitochondrial DNA and activates neutrophil responses during inflammation
Source: eLife. 2026 Jul 1;15:e82205. doi: 10.7554/eLife.82205 (PMC13423353; doi:10.7554/eLife.82205)
Supplement: Figure 4—figure supplement 3—source data 1. [file elife-82205-fig4-figsupp3-data1.xlsx]

## Sheet: Fig 4 Supp Fig 3A 
CD54 (ICAM-1) MFI in CD31 Positive Cells
WT-PBS	Pink1EC-/--PBS	WT-LPS 6h	Pink1EC-/--LPS 6h
25359.7	34614	52506	69017.5
31391.2	33023.6	55975.7	48825.9
		62891.9	57376.1

## Sheet: Fig 4 Supp Fig 3B
CD54 (ICAM-1) MFI in CD31 Positive Cells
WT-PBS	Pink1EC-/--PBS	WT-LPS 24h	Pink1EC-/--LPS 24h
51396.3	49911.9	95837.9	113091
51402.8	65829.1	120573	80475.9
60216.3	50203.2	145606	94350.4
48929.9	46760	104956
54441.7		121152
