# Supplementary material for: Pink1-mediated mitophagy in the endothelium releases proteins encoded by mitochondrial DNA and activates neutrophil responses during inflammation
Source: eLife. 2026 Jul 1;15:e82205. doi: 10.7554/eLife.82205 (PMC13423353; doi:10.7554/eLife.82205)
Supplement: Figure 5—source data 1. [file elife-82205-fig5-data1.xlsx]

## Sheet: Fig 5A
% transmigrated dHL60 cells
CM	TNFα CM
10.135	17.6825
11.035	21.385
9.9675	24.755
11.685	19.98
10.803	17.604
10.236	19.731
9.135	10.725
8.085	9.97875
7.395	9.86625

## Sheet: Fig 5C
Phospho Erk/Total Erk
CM	TNFα CM
0.496791	1.54055
0.9957	0.567342
0.716597	2.95723
0.818947	1.39989
1.06419	1.79646
0.799472	2.45319

## Sheet: Fig 5D
Relative Media ND6
Control	TNFα
1	1.3707
1	1.28485
1	1.27499

## Sheet: Fig 5F
Relative Plasma ND6
0h	3h	6h	24h
0.005004	0.183535	0.808539	1.75021
0.004597	0.350651	0.361373	1.33756
0.001396	0.090129	0.569191	1.46773
0.039792	0.004289	0.152472	1.20758
0.010029	0.359395	0.655327	1.47331

## Sheet: Fig 5H
Relative Plasma ND6
WT-PBS	WT-LPS	Pink1EC-/--PBS	Pink1EC-/--LPS
0.971779	2.39857	0.96511	1.24041
1.02822	3.11855	1.23151	0.81226
0.81626	2.04979	1.16644	1.13845
0.979838	1.32257	1.17868	1.2633
1.2039	1.35588	1.20239	0.962206
1.06797	1.51676	0.610383	1.04799
0.932028	1.39657	0.608168	1.12907
	1.96476		1.12604
	1.91413		0.989855
			1.37162
