# Supplementary material for: Pink1-mediated mitophagy in the endothelium releases proteins encoded by mitochondrial DNA and activates neutrophil responses during inflammation
Source: eLife. 2026 Jul 1;15:e82205. doi: 10.7554/eLife.82205 (PMC13423353; doi:10.7554/eLife.82205)
Supplement: Figure 5—source data 3. [file elife-82205-fig5-data3.zip]

Archive with 7 entries (6 files):
- Figure 5 Source Data 3/
- Figure 5 Source Data 3/Figure_5B_Phospho_Erk.tif
- Figure 5 Source Data 3/Figure_5B_Total_Erk.tif
- Figure 5 Source Data 3/Figure_5E_ND6.tif
- Figure 5 Source Data 3/Figure_5E_Ponceau.jpg
- Figure 5 Source Data 3/Figure_5G_ND6.jpg
- Figure 5 Source Data 3/Figure_5G_Ponceau.jpg
