# Supplementary material for: Pink1-mediated mitophagy in the endothelium releases proteins encoded by mitochondrial DNA and activates neutrophil responses during inflammation
Source: eLife. 2026 Jul 1;15:e82205. doi: 10.7554/eLife.82205 (PMC13423353; doi:10.7554/eLife.82205)
Supplement: Figure 5—figure supplement 1—source data 1. [file elife-82205-fig5-figsupp1-data1.xlsx]

## Sheet: Fig 5 Supp Fig 1A
% transmigrated dHL60 cells
Control	fMIT
0.54	5.199
0.794	4.026
1.774	3.784
0.078	3.996
0.018	3.756
0.024	2.286
0.013	8.6275
0.1825	11.2725
0.04	10.3225
0.0425

## Sheet: Fig 5 Supp Fig 1C
Phospho Erk/Total Erk
Basal	fMLP	fMIT
1	6.73816	8.03408
1	2.75895	8.81203
1	11.5428	10.0095
1	13.9783	10.7206
